# Supplementary material for: Effect of Arabinoxylan and Xylo-Oligosaccharide on Growth Performance and Intestinal Barrier Function in Weaned Piglets
Source: Animals (Basel). 2023 Mar 7;13(6):964. doi: 10.3390/ani13060964 (PMC10044045; doi:10.3390/ani13060964)
Supplement: Supplementary file 1 [file animals-13-00964-s001.zip]

Archive with 1 entries (1 files):
- animals-2236402-supplementary.pdf
